# Supplementary material for: Facilitators and Barriers to Implementation of a Childhood Tuberculosis Control Program in Bangladesh: A Mixed-Methods Study from BRAC Urban DOTS Centres in Dhaka
Source: Nurs Rep. 2022 May 10;12(2):371–86. doi: 10.3390/nursrep12020036 (PMC9149828; doi:10.3390/nursrep12020036)
Supplement: Supplementary file 1 [file nursrep-12-00036-s001.zip]

Archive with 1 entries (1 files):
- nursrep-1669600-supplementary.pdf
